# Supplementary material for: Does trauma event type matter in the assessment of traumatic load?
Source: Eur J Psychotraumatol. 2017 Jul 6;8(1):1344079. doi: 10.1080/20008198.2017.1344079 (PMC5533143; doi:10.1080/20008198.2017.1344079)
Supplement: Supplementary material and Chinese/Spanish abstracts [file zept_a_1344079_sm3211.zip]

Archive with 3 entries (3 files):
- Supplements.docx
- Chinese abstract.pdf
- Spanish abstract.pdf
